# Supplementary material for: Evolution of a Multiple Sex-Chromosome System by Three-Sequential Translocations among Potential Sex-Chromosomes in the Taiwanese Frog Odorrana swinhoana
Source: Cells. 2021 Mar 16;10(3):661. doi: 10.3390/cells10030661 (PMC8002213; doi:10.3390/cells10030661)
Supplement: Supplementary file 1 [file cells-10-00661-s001.zip]

Archive with 7 entries (6 files):
- Supplemental/
- Supplemental/.DS_Store
- __MACOSX/Supplemental/._.DS_Store
- Supplemental/Figures S.pptx
- __MACOSX/Supplemental/._Figures S.pptx
- Supplemental/Table  S1.docx
- __MACOSX/Supplemental/._Table  S1.docx
